# Supplementary material for: Gene Interaction Network Analysis Reveals IFI44L as a Drug Target in Rheumatoid Arthritis and Periodontitis
Source: Molecules. 2022 Apr 25;27(9):2749. doi: 10.3390/molecules27092749 (PMC9104995; doi:10.3390/molecules27092749)
Supplement: Supplementary file 1 [file molecules-27-02749-s001.zip]

Archive with 1 entries (1 files):
- molecules-1682827-supplementary.pdf
